# Supplementary material for: Establishment of a Spermatogonial Stem Cell Line with Potential of Meiosis in a Hermaphroditic Fish, Epinephelus coioides
Source: Cells. 2022 Sep 14;11(18):2868. doi: 10.3390/cells11182868 (PMC9496998; doi:10.3390/cells11182868)
Supplement: Supplementary file 1 [file cells-11-02868-s001.zip]

Archive with 1 entries (1 files):
- cells-1858742-supplementary.pdf
